# Supplementary material for: Role of Calcium-Activated Potassium Channels in Proliferation, Migration and Invasion of Human Chronic Myeloid Leukemia K562 Cells
Source: Membranes (Basel). 2023 Jun 4;13(6):583. doi: 10.3390/membranes13060583 (PMC10303497; doi:10.3390/membranes13060583)
Supplement: Supplementary file 1 [file membranes-13-00583-s001.zip]

Archive with 5 entries (5 files):
- Supplementary figure S1.jpg
- Supplementary Figure S2.jpg
- Supplementary Figure S3.jpg
- Supplementary Figures.pdf
- Supplementary Table 1.pdf
